# Supplementary material for: Vtc5 Is Localized to the Vacuole Membrane by the Conserved AP-3 Complex to Regulate Polyphosphate Synthesis in Budding Yeast
Source: mBio. 2021 Sep 21;12(5):e00994-21. doi: 10.1128/mBio.00994-21 (PMC8510523; doi:10.1128/mBio.00994-21)
Supplement: TABLE S2 [file mbio.00994-21-st002.xlsx]

## Sheet: Sheet1
REAGENT or RESOURCE	SOURCE	IDENTIFIER
anti-GFP (host: mouse, 1:2,000 dilution)	Clontech	632381
anti-Pho8 (host: rabbit)	Abcam	ab113688
anti-Rts1 (host: rabbit, 1:5,000 dilution)	Dr. Adam Rudner	PMID: 26715668
Mouse IgG (1/10000 dilution)	BioRad	1721011
Rabbit IgG (1/10000 dilution)	BioRad	1706515
